# Supplementary material for: Urbanization Altered Bacterial and Archaeal Composition in Tidal Freshwater Wetlands Near Washington DC, USA, and Buenos Aires, Argentina
Source: Microorganisms. 2019 Mar 6;7(3):72. doi: 10.3390/microorganisms7030072 (PMC6463075; doi:10.3390/microorganisms7030072)
Supplement: Supplementary file 1 [file microorganisms-07-00072-s001.zip]

Archive with 11 entries (10 files):
- Table2_Supp_Indicator Species.xlsx
- __MACOSX/
- __MACOSX/._Table2_Supp_Indicator Species.xlsx
- Table1_Supp_Functional traits_NitrXeno.xlsx
- __MACOSX/._Table1_Supp_Functional traits_NitrXeno.xlsx
- Figure S1.pdf
- __MACOSX/._Figure S1.pdf
- Figure S2.pdf
- __MACOSX/._Figure S2.pdf
- Figure S3.pdf
- __MACOSX/._Figure S3.pdf
