# Supplementary material for: Urbanization Altered Bacterial and Archaeal Composition in Tidal Freshwater Wetlands Near Washington DC, USA, and Buenos Aires, Argentina
Source: Microorganisms. 2019 Mar 6;7(3):72. doi: 10.3390/microorganisms7030072 (PMC6463075; doi:10.3390/microorganisms7030072)
Supplement: Supplementary file 1 [file microorganisms-07-00072-s001.zip › Table2_Supp_Indicator Species.xlsx]

## Sheet: Buenos Aires
Urbanization altered bacterial and archaeal composition in tidal freshwater wetlands near Washington DC, USA and Buenos Aires, Argentina
Authors: Martina Gonzalez Mateu1, Cedric Evan Park1, Cullen Patrick McAskill1, Andrew H. Baldwin1, Stephanie A. Yarwood1*
1Environmental Science and Technology Department, University of Maryland, College Park, MD, USA
*Correspondence: Stephanie Yarwood, syarwood@umd.edu
URBAN							RURAL
Kingdom	Phylum	Class	Order	Family	Genus		Kingdom	Phylum	Class	Order	Family	Genus
Bacteria	Verrucomicrobia	OPB35_soil_group	NA	NA	NA		Archaea	Euryarchaeota	Methanomicrobia	Methanosarcinales	Methanosaetaceae	Methanosaeta
Archaea	Thaumarchaeota	Soil_Crenarchaeotic_Group(SCG)	NA	NA	NA		Archaea	Euryarchaeota	Methanobacteria	Methanobacteriales	Methanobacteriaceae	Methanobacterium
Bacteria	Acidobacteria	Subgroup_6	NA	NA	NA		Bacteria	Bacteroidetes	Bacteroidetes_vadinHA17	NA	NA	NA
Bacteria	Chloroflexi	Ktedonobacteria	Ktedonobacterales	NA	NA		Archaea	Euryarchaeota	Methanobacteria	Methanobacteriales	Methanobacteriaceae	Methanobacterium
Bacteria	Proteobacteria	Alphaproteobacteria	Rhodospirillales	Acetobacteraceae	Acidicaldus		Bacteria	Bacteroidetes	Bacteroidetes_vadinHA17	NA	NA	NA
Bacteria	Chloroflexi	Thermomicrobia	Sphaerobacterales	Sphaerobacteraceae	Nitrolancea		Bacteria	Firmicutes	Clostridia	Clostridiales	Clostridiaceae_1	Clostridium_sensu_stricto_1
							Bacteria	Chloroflexi	Anaerolineae	Anaerolineales	Anaerolineaceae	Leptolinea
							Archaea	Thaumarchaeota	Group_C3	NA	NA	NA
							Bacteria	Proteobacteria	Betaproteobacteria	Rhodocyclales	Rhodocyclaceae	Dechloromonas
							Bacteria	Omnitrophica	Omnitrophica_Incertae_Sedis	Unknown_Order	Unknown_Family	Candidatus_Omnitrophus
							Bacteria	Bacteroidetes	Bacteroidetes_vadinHA17	NA	NA	NA
							Bacteria	Proteobacteria	Deltaproteobacteria	Deltaproteobacteria_Incertae_Sedis	Syntrophorhabdaceae	Syntrophorhabdus
							Bacteria	Proteobacteria	Alphaproteobacteria	Rhizobiales	Methylocystaceae	Methylocystis
							Bacteria	Acidobacteria	Subgroup_6	NA	NA	NA
							Bacteria	Proteobacteria	Gammaproteobacteria	Methylococcales	Crenotrichaceae	Crenothrix
							Bacteria	Chloroflexi	Caldilineae	Caldilineales	Caldilineaceae	NA
							Bacteria	Bacteroidetes	SB-5	NA	NA	NA
							Bacteria	Chloroflexi	KD4-96	NA	NA	NA
							Archaea	Bathyarchaeota	NA	NA	NA	NA
							Bacteria	Acidobacteria	Subgroup_17	NA	NA	NA
							Bacteria	Actinobacteria	Actinobacteria	PeM15	NA	NA
							Bacteria	Bacteroidetes	Bacteroidetes_vadinHA17	NA	NA	NA
							Bacteria	Actinobacteria	Actinobacteria	Corynebacteriales	Mycobacteriaceae	Mycobacterium
							Bacteria	Actinobacteria	Coriobacteriia	Coriobacteriales	Coriobacteriaceae	NA
							Bacteria	Chloroflexi	Anaerolineae	Anaerolineales	Anaerolineaceae	Anaerolinea
							Bacteria	Bacteroidetes	Bacteroidia	Bacteroidia_Incertae_Sedis	Draconibacteriaceae	NA
							Bacteria	Nitrospinae	Belgica2005-10-ZG-3	NA	NA	NA
							Bacteria	Bacteroidetes	Sphingobacteriia	Sphingobacteriales	Lentimicrobiaceae	NA
							Bacteria	Chloroflexi	Anaerolineae	Anaerolineales	Anaerolineaceae	NA
							Bacteria	Bacteroidetes	Bacteroidetes_vadinHA17	NA	NA	NA
							Bacteria	Ignavibacteriae	Ignavibacteria	Ignavibacteriales	PHOS-HE36	NA
							Bacteria	Acidobacteria	Subgroup_6	Unknown_Order	Unknown_Family	Vicinamibacter
							Bacteria	Proteobacteria	Deltaproteobacteria	Desulfobacterales	Desulfobacteraceae	Desulfatirhabdium
							Bacteria	Nitrospirae	Nitrospira	Nitrospirales	Nitrospiraceae	NA
							Bacteria	Saccharibacteria	NA	NA	NA	NA
							Bacteria	Chloroflexi	Caldilineae	Caldilineales	Caldilineaceae	NA
							Bacteria	Proteobacteria	Deltaproteobacteria	Syntrophobacterales	Syntrophobacteraceae	Desulforhabdus
							Bacteria	Proteobacteria	Deltaproteobacteria	Desulfuromonadales	Geobacteraceae	Geobacter
							Bacteria	Acidobacteria	Subgroup_6	NA	NA	NA
							Bacteria	Verrucomicrobia	Spartobacteria	Chthoniobacterales	Chthoniobacteraceae	Chthoniobacter
							Bacteria	Nitrospirae	Nitrospira	Nitrospirales	Sh765B-TzT-35	NA
							Bacteria	Ignavibacteriae	Ignavibacteria	Ignavibacteriales	BSV26	NA
							Bacteria	Bacteroidetes	Bacteroidetes_vadinHA17	NA	NA	NA
							Bacteria	Spirochaetae	Spirochaetes	Spirochaetales	Spirochaetaceae	Spirochaeta_2
							Bacteria	Proteobacteria	Gammaproteobacteria	Chromatiales	Chromatiaceae	NA
							Bacteria	Chloroflexi	Anaerolineae	Anaerolineales	Anaerolineaceae	Anaerolinea

## Sheet: Washington
URBAN							RURAL
Kingdom	Phylum	Class	Order	Family	Genus		Kingdom	Phylum	Class	Order	Family	Genus
Bacteria	Nitrospirae	Nitrospira	Nitrospirales	0319-6A21	NA		Archaea	Euryarchaeota	Methanobacteria	Methanobacteriales	Methanobacteriaceae	Methanobacterium
Bacteria	Proteobacteria	Deltaproteobacteria	43F-1404R	NA	NA		Archaea	Euryarchaeota	Methanomicrobia	Methanosarcinales	Methanosaetaceae	Methanosaeta
Bacteria	Nitrospirae	Nitrospira	Nitrospirales	0319-6A21	NA		Bacteria	Proteobacteria	Deltaproteobacteria	Desulfarculales	Desulfarculaceae	Desulfatiglans
Bacteria	Proteobacteria	Alphaproteobacteria	Rhizobiales	Bradyrhizobiaceae	Bradyrhizobium		Bacteria	Nitrospirae	Nitrospira	Nitrospirales	Nitrospiraceae	NA
Bacteria	Proteobacteria	Betaproteobacteria	Nitrosomonadales	Nitrosomonadaceae	NA		Bacteria	Acidobacteria	Subgroup_6	NA	NA	NA
Bacteria	Proteobacteria	Betaproteobacteria	Nitrosomonadales	Nitrosomonadaceae	NA		Bacteria	Ignavibacteriae	Ignavibacteria	Ignavibacteriales	Ignavibacteriaceae	Ignavibacterium
Bacteria	Gemmatimonadetes	Gemmatimonadetes	Gemmatimonadales	Gemmatimonadaceae	NA		Bacteria	Proteobacteria	Deltaproteobacteria	Syntrophobacterales	Syntrophaceae	Desulfobacca
Bacteria	Verrucomicrobia	Spartobacteria	Chthoniobacterales	DA101_soil_group	NA		Bacteria	Proteobacteria	Betaproteobacteria	Nitrosomonadales	Gallionellaceae	Gallionella
Bacteria	Proteobacteria	Betaproteobacteria	Nitrosomonadales	Nitrosomonadaceae	NA		Archaea	Bathyarchaeota	NA	NA	NA	NA
Bacteria	Acidobacteria	Blastocatellia	Blastocatellales	Blastocatellaceae_(Subgroup_4)	NA		Bacteria	Chloroflexi	Anaerolineae	Anaerolineales	Anaerolineaceae	NA
Bacteria	Proteobacteria	Deltaproteobacteria	Desulfurellales	Desulfurellaceae	H16		Bacteria	Verrucomicrobia	S-BQ2-57_soil_group	NA	NA	NA
Bacteria	Acidobacteria	NA	NA	NA	NA		Bacteria	Proteobacteria	Deltaproteobacteria	43F-1404R	NA	NA
Bacteria	Proteobacteria	Deltaproteobacteria	Desulfurellales	Desulfurellaceae	H16		Archaea	Euryarchaeota	Thermoplasmata	Thermoplasmatales	Marine_Benthic_Group_D_and_DHVEG-1	NA
Bacteria	Chloroflexi	KD4-96	NA	NA	NA		Archaea	Bathyarchaeota	NA	NA	NA	NA
Bacteria	Proteobacteria	Alphaproteobacteria	Rhizobiales	Bradyrhizobiaceae	Bradyrhizobium		Bacteria	Chloroflexi	Anaerolineae	Anaerolineales	Anaerolineaceae	NA
Bacteria	Acidobacteria	Subgroup_6	NA	NA	NA		Archaea	Euryarchaeota	Thermoplasmata	Thermoplasmatales	Marine_Benthic_Group_D_and_DHVEG-1	NA
Bacteria	Nitrospirae	Nitrospira	Nitrospirales	0319-6A21	NA		Bacteria	Proteobacteria	Deltaproteobacteria	Syntrophobacterales	Syntrophaceae	NA
Bacteria	Acidobacteria	Holophagae	Subgroup_7	NA	NA		Bacteria	Acidobacteria	Subgroup_18	NA	NA	NA
Bacteria	Acidobacteria	Holophagae	Subgroup_7	NA	NA		Archaea	Euryarchaeota	Thermoplasmata	Thermoplasmatales	Marine_Benthic_Group_D_and_DHVEG-1	NA
Bacteria	Acidobacteria	Subgroup_11	NA	NA	NA		Bacteria	Nitrospirae	Nitrospira	Nitrospirales	Nitrospiraceae	NA
Bacteria	Nitrospirae	Nitrospira	Nitrospirales	Nitrospiraceae	Nitrospira		Bacteria	Nitrospirae	Nitrospira	Nitrospirales	Nitrospiraceae	NA
Bacteria	Nitrospirae	Nitrospira	Nitrospirales	Nitrospiraceae	Nitrospira		Bacteria	Proteobacteria	Deltaproteobacteria	Syntrophobacterales	Syntrophaceae	Desulfobacca
Bacteria	Latescibacteria	NA	NA	NA	NA		Bacteria	Verrucomicrobia	Spartobacteria	Chthoniobacterales	DA101_soil_group	NA
Bacteria	Gemmatimonadetes	Gemmatimonadetes	Gemmatimonadales	Gemmatimonadaceae	NA		Archaea	Hadesarchaea	NA	NA	NA	NA
Bacteria	Chloroflexi	Anaerolineae	Anaerolineales	Anaerolineaceae	NA		Bacteria	Actinobacteria	Actinobacteria	Frankiales	Sporichthyaceae	NA
Bacteria	Proteobacteria	Gammaproteobacteria	Acidiferrobacterales	Acidiferrobacteraceae	Sulfurifustis		Bacteria	Verrucomicrobia	S-BQ2-57_soil_group	NA	NA	NA
							Bacteria	Nitrospinae	MD2898-B26	NA	NA	NA
							Bacteria	KSB3_(Modulibacteria)	NA	NA	NA	NA
							Bacteria	Aminicenantes	NA	NA	NA	NA
							Bacteria	Proteobacteria	Gammaproteobacteria	Acidiferrobacterales	Acidiferrobacteraceae	Sulfurifustis
							Bacteria	Nitrospirae	Nitrospira	Nitrospirales	Nitrospiraceae	NA
							Archaea	Candidate_division_YNPFFA	NA	NA	NA	NA
							Bacteria	Latescibacteria	NA	NA	NA	NA
							Bacteria	Chloroflexi	Anaerolineae	Anaerolineales	Anaerolineaceae	NA
							Bacteria	NA	NA	NA	NA	NA
							Bacteria	Acidobacteria	Subgroup_13	NA	NA	NA
							Bacteria	Chloroflexi	NA	NA	NA	NA
