# Supplementary material for: Urbanization Altered Bacterial and Archaeal Composition in Tidal Freshwater Wetlands Near Washington DC, USA, and Buenos Aires, Argentina
Source: Microorganisms. 2019 Mar 6;7(3):72. doi: 10.3390/microorganisms7030072 (PMC6463075; doi:10.3390/microorganisms7030072)
Supplement: Supplementary file 1 [file microorganisms-07-00072-s001.zip › Table1_Supp_Functional traits_NitrXeno.xlsx]

## Sheet: Xenobiotics
Urbanization altered bacterial and archaeal composition in tidal freshwater wetlands near Washington DC, USA and Buenos Aires, Argentina
Authors: Martina Gonzalez Mateu1, Cedric Evan Park1, Cullen Patrick McAskill1, Andrew H. Baldwin1, Stephanie A. Yarwood1*
1Environmental Science and Technology Department, University of Maryland, College Park, MD, USA
*Correspondence: Stephanie Yarwood, syarwood@umd.edu
Sample	Area	Site	K00626(Naphtalene deg)	K00365 (Furfural deg)	K00980 (xenobio metab by cytochP450	K00983(drug metab)	K00362(benzoate)	K00627(aminobenzoate)	K00364 (fluorobenzoate)	K00622 (xylene deg)	K00625 (Chloroalkane and chloroalkene deg)	K00624(PAH deg)	K00643(Styrene deg)	K00791(Atrazine deg)	K00930(caprolactam deg)	K00363(bisphenol deg)	K00621(dioxin deg)	Total
HI1	Buenos Aires	Suburban	4.95192	0.013781	0.0613853	0.202073	9.03886	6.15172	2.77597	0.000771702	0.0397092	0.00759675	0.111252	2.64598	2.2207	0.784375	0.00135192	29.0075
HI2	Buenos Aires	Suburban	7.99965	0.113988	0.109604	0.356961	6.17943	6.67716	1.34236	0.00737609	0.62493	0.0457061	0.478106	2.45437	2.00567	0.591184	0	28.9865
HI3	Buenos Aires	Suburban	1.74791	0.0290904	0.0257544	0.0652446	1.68291	1.70235	0.447646	0.00759242	0.0889666	0.0131262	0.0498516	0.653504	0.576365	0.16797	0.000556675	7.25883
HI4	Buenos Aires	Suburban	6.65353	0.0267351	0.0757213	0.235995	9.29431	7.13725	2.81462	0.000802512	0.22261	0.010325	0.234648	2.94311	2.51708	0.861654	0	33.0284
HR1	Buenos Aires	Rural	4.8293	0.0432507	0.0580993	0.337488	3.47567	4.09591	0.705244	0.0037786	0.270416	0.0250111	0.133513	1.49562	1.36924	0.333701	0	17.1762		Buenos Aires	Average Xeno
HR2	Buenos Aires	Rural	7.31426	0.0334641	0.177208	0.300247	7.67171	6.41291	2.14992	0.00168806	0.715783	0.00348212	0.102172	2.76461	2.47743	0.723235	0	30.8481		Rural	21.1093
HR4	Buenos Aires	Rural	4.10831	0.0395917	0.059123	0.253885	3.33123	3.66689	0.730057	0.00283614	0.319222	0.0259061	0.111636	1.61624	1.25622	0.313047	0	15.8342		Suburban	27.9556
HU1	Buenos Aires	Urban	4.80103	0.0167494	0.0586342	0.195676	6.87105	5.90361	2.13292	0.00268377	0.156424	0.00583641	0.113529	2.30508	2.01516	0.641331	0.00103382	25.2208		Urban	28.7667
HU2	Buenos Aires	Urban	4.62677	0.00514367	0.0726184	0.216215	7.3467	5.51346	2.38784	0.000890259	0.250088	0.0022161	0.0889154	2.45786	2.04709	0.680122	0.00238575	25.6983
HU3	Buenos Aires	Urban	4.85271	0.0163954	0.0532552	0.174867	7.61237	5.74648	2.42836	0.00228416	0.0965963	0.00550253	0.104903	2.4024	2.03809	0.714476	0.00047715	26.2492
HU4	Buenos Aires	Urban	5.24351	0.031406	0.0588433	0.196315	8.03922	5.94558	2.5406	0.00338028	0.118783	0.0128001	0.132619	2.5176	2.12348	0.754161	0	27.7183
SI1	Buenos Aires	Suburban	9.10093	0.177117	0.142895	0.293787	8.5256	7.47188	2.31618	0.00404605	0.901747	0.0301753	0.277173	3.25634	2.87163	0.815906	0	36.1854
SI2	Buenos Aires	Suburban	5.70706	0.0218341	0.0861553	0.212277	10.3487	6.98149	3.26099	0.00119755	0.165633	0.00164987	0.110658	3.04494	2.55343	0.919019	0.0009543	33.416
SI3	Buenos Aires	Suburban	5.21121	0.0304429	0.073518	0.260584	7.72334	5.93672	2.57973	0.00253136	0.186438	0.00756901	0.0644226	2.64988	2.30031	0.77703	0.00262432	27.8064
SR1	Buenos Aires	Rural	3.43556	0.0385825	0.041291	0.210876	2.6621	3.04562	0.57082	0.00586053	0.219906	0.0377373	0.0951413	1.1397	0.963816	0.254307	0	12.7213
SR2	Buenos Aires	Rural	4.78407	0.0134793	0.0750103	0.246931	7.55953	5.73867	2.45564	0.00133048	0.176361	0.0200749	0.100698	2.56886	2.17807	0.725374	0.00119287	26.6453
SR3	Buenos Aires	Rural	5.18045	0.0080747	0.265258	0.379397	2.75219	3.93144	1.63384	0.00205584	2.28372	0.00733141	0.0523494	3.27836	3.40483	0.250967	0.0003181	23.4306
SU1	Buenos Aires	Urban	6.45874	0.0155015	0.230445	0.261881	10.573	7.90485	3.76074	0.00135875	0.67402	0.0110071	0.117148	3.66292	2.77081	0.900321	0	37.3428
SU3	Buenos Aires	Urban	5.93218	0.0188925	0.063034	0.22821	9.79368	7.01277	3.21512	0.0029695	0.0598417	0.0101824	0.102879	3.05292	2.57773	0.949586	0.00111335	33.0211
SU4	Buenos Aires	Urban	6.31699	0.0780354	0.299662	0.231868	5.17076	4.91951	1.88435	0.000605321	1.67921	0.00507169	0.0556136	2.71411	2.27265	0.488164	7.9525e-05	26.1167
S11	Washington	Suburban	0.00189363	6.11893e-06	9.75678e-06	0.000118421	0.000417457	0.000845653	2.00695e-05	1.47399e-06	0.000120634	3.38085e-06	6.308e-05	0.000522393	0.000660532	3.68516e-05	3.69413e-07	0.00471982
S12	Washington	Rural	0.00160483	1.35802e-06	1.41331e-05	0.000195568	0.000341147	0.000854819	1.47324e-05	2.82706e-08	0.000103125	8.34381e-09	1.7458e-05	0.000501256	0.000695076	3.01238e-05	8.4019e-07	0.0043745
S23	Washington	Suburban	0.00175136	3.8081e-06	5.07101e-06	0.000263532	0.000353582	0.000919578	2.7929e-05	3.21271e-07	0.000100602	6.44534e-07	2.80253e-05	0.000534137	0.000544647	3.07335e-05	0	0.00456397
S24	Washington	Rural	0.00179081	9.5741e-06	8.83561e-06	0.000111406	0.000486647	0.00123659	3.21797e-05	1.84719e-06	0.000154897	2.54702e-06	0.000107871	0.000452204	0.000592041	5.53891e-05	1.5541e-06	0.0050444		Washington	Average Xeno
S35	Washington	Suburban	0.00154704	9.05681e-06	2.94426e-05	0.000168216	0.000345092	0.000874673	3.82936e-05	1.44307e-06	0.000176429	1.69897e-06	2.66053e-05	0.00049116	0.000660831	2.89115e-05	2.00692e-06	0.0044009		Rural	0.00481227
S36	Washington	Rural	0.00180515	2.12619e-06	1.60374e-05	0.000219169	0.000327072	0.000816093	2.79398e-05	7.12543e-08	0.000113806	1.07761e-07	1.96601e-05	0.000466596	0.0006755	2.73134e-05	9.93675e-07	0.00451763		Suburban	0.00455055
S47	Washington	Suburban	0.00134226	7.47101e-06	2.26357e-05	0.000194251	0.000299112	0.000986511	3.13432e-05	2.16344e-07	0.000200138	1.26162e-06	3.01951e-05	0.00057007	0.000610025	2.25061e-05	0	0.004318		Urban	0.00560571
S48	Washington	Rural	0.00179355	1.20261e-05	1.12263e-05	0.000132211	0.000491968	0.00116373	2.51806e-05	2.40002e-06	0.000146987	5.08912e-06	0.000116085	0.000478232	0.000617257	5.69054e-05	1.47096e-06	0.00505432
S59	Washington	Urban	0.00211421	2.70764e-05	6.17761e-06	0.000142455	0.000585761	0.00152252	2.55593e-05	1.50957e-06	0.000179537	2.39589e-05	0.000160109	0.000551357	0.000524728	7.45778e-05	1.74586e-06	0.00594128
S60	Washington	Suburban	0.00171582	4.7448e-06	6.42452e-06	0.000151323	0.000507353	0.0010299	1.8252e-05	5.7294e-07	0.000111533	1.62648e-06	4.59431e-05	0.000597483	0.000586188	4.93755e-05	6.84034e-07	0.00482723
S71	Washington	Urban	0.0018259	6.12069e-06	4.45047e-06	0.000134537	0.000344193	0.000989404	2.03286e-05	3.40763e-08	0.000111507	3.47171e-06	4.22007e-05	0.000478398	0.000614238	3.8494e-05	2.11921e-06	0.0046154
S72	Washington	Suburban	0.00147331	3.5524e-06	6.09357e-06	0.000190886	0.000315638	0.00115466	2.37042e-05	5.9644e-07	0.000102521	5.44775e-07	4.74891e-05	0.000562177	0.00056146	2.96099e-05	1.12963e-06	0.00447337
S78	Washington	Rural	0.00168241	9.51025e-06	6.68171e-06	0.000151199	0.000537182	0.00123271	3.06362e-05	7.12163e-07	0.000136913	4.62253e-06	9.46931e-05	0.000532411	0.000588387	6.05371e-05	1.92532e-06	0.00507052
S79	Washington	Urban	0.00261785	4.898e-05	1.87199e-05	4.45076e-05	0.000686006	0.00197097	3.88622e-05	1.61277e-05	0.000169002	1.86852e-05	0.000252627	0.000457472	0.000439935	7.77524e-05	2.80497e-06	0.0068603
S83	Washington	Urban	0.00198787	1.78245e-05	5.15671e-06	0.00013891	0.000658029	0.00144418	3.28888e-05	2.07984e-06	0.000168619	7.73048e-06	0.00015005	0.000565841	0.000522871	7.89171e-05	1.29591e-06	0.00578227
S84	Washington	Urban	0.00203885	2.46397e-06	3.13989e-06	0.000201289	0.000444798	0.00118528	6.76578e-05	1.06791e-08	0.000187048	2.49244e-07	4.40923e-05	0.000683278	0.000490051	4.55006e-05	5.5078e-07	0.00539426
S95	Washington	Rural	0.00162159	3.27359e-06	5.31844e-06	0.00018383	0.000374788	0.000970883	2.21786e-05	2.35938e-07	0.000132028	8.65531e-07	4.63634e-05	0.000559509	0.000611667	3.37346e-05	7.31834e-07	0.00456699
S96	Washington	Urban	0.0015909	6.79163e-06	3.83598e-06	0.000150831	0.000506485	0.00128693	1.93032e-05	2.83551e-07	0.000129442	4.09153e-06	3.73346e-05	0.000658302	0.000584636	6.07961e-05	8.07267e-07	0.00504078

## Sheet: Nitrification
Sample	Area	Site	K10944	K10945	K10946	K10535	K00370	K00371	Total
HI1	Buenos Aires	Suburban	0.000678422	0.000738561	0.000203443	0.00148839	11.5115	4.68761	16.2022
HI2	Buenos Aires	Suburban	0.0123079	0.0181182	0.0189768	0.025739	5.37291	2.18693	7.63499
HI3	Buenos Aires	Suburban	0.00129817	0.00190161	0.0019677	0.00345881	2.15071	0.878031	3.03737		Buenos Aires	Average Nit
HI4	Buenos Aires	Suburban	0.00108558	0.00126049	0.00134926	0.00461406	12.399	5.04657	17.4538		Rural	8.52327
HR1	Buenos Aires	Rural	0.0118891	0.0128528	0.0120182	0.0480867	3.0017	1.24599	4.33254		Suburban	13.7353
HR2	Buenos Aires	Rural	0.00509926	0.00462754	0.00452737	0.0327	9.19103	3.7513	12.9893		Urban	15.253
HR4	Buenos Aires	Rural	0.00469583	0.00628475	0.0059388	0.0143456	2.8606	1.18102	4.07289
HU1	Buenos Aires	Urban	0.00347794	0.00440274	0.00401738	0.00791635	9.42665	3.82933	13.2758
HU2	Buenos Aires	Urban	0.00194967	0.00210005	0.000500087	0.00436171	10.1779	4.13313	14.32
HU3	Buenos Aires	Urban	0.00421448	0.00626567	0.00643945	0.00982846	10.664	4.34767	15.0384
HU4	Buenos Aires	Urban	0.00369954	0.00551497	0.00346843	0.0138113	11.2445	4.5699	15.8409
SI1	Buenos Aires	Suburban	0.00223133	0.00333944	0.00349577	0.006758	11.2144	4.54081	15.771
SI2	Buenos Aires	Suburban	0.000159818	0.000223567	0.000155523	0.000649654	13.7507	5.57844	19.3303
SI3	Buenos Aires	Suburban	0.00323566	0.00252297	0	0.0119464	11.8775	4.82236	16.7176
SR1	Buenos Aires	Rural	0.0106554	0.0134541	0.0124187	0.0329524	2.35538	0.971204	3.39606
SR2	Buenos Aires	Rural	0.000751418	0.00109079	0.00100064	0.00192636	10.3566	4.21921	14.5806
SR3	Buenos Aires	Rural	0.0120681	0.0169453	0.0165263	0.0319053	8.4174	3.27338	11.7682
SU1	Buenos Aires	Urban	0.00170997	0.00202556	0.00212063	0.00642606	13.2144	5.38986	18.6166
SU3	Buenos Aires	Urban	0.000931347	0.0013348	0.00142647	0.00181758	14.421	5.86459	20.2911
SU4	Buenos Aires	Urban	0.00269991	0.00369857	0.00309791	0.00848584	6.66935	2.7008	9.38813
S11	Washington	Suburban	1.4951e-05	1.8838e-05	1.3909e-05	3.7675e-05	0.000404733	0.000163566	0.000653672
S12	Washington	Rural	2.4447e-05	3.3173e-05	3.1095e-05	6.2986e-05	0.000400617	0.000161446	0.000713764
S23	Washington	Suburban	1.8767e-05	2.3787e-05	1.6527e-05	4.1016e-05	0.000429788	0.000167445	0.00069733
S24	Washington	Rural	3.4408e-05	4.9067e-05	4.9056e-05	7.8986e-05	0.000527636	0.000215534	0.000954687		Washington	Average Nitrif
S35	Washington	Suburban	6.467e-06	7.195e-06	2.441e-06	1.4075e-05	0.000426026	0.000158151	0.000614355		Rural	0.000911443
S36	Washington	Rural	1.5606e-05	2.009e-05	1.4383e-05	3.3804e-05	0.000457553	0.000180783	0.000722219		Suburban	0.000702863
S47	Washington	Suburban	9.02e-06	1.1524e-05	8.301e-06	2.0683e-05	0.000438623	0.000174036	0.000662187		Urban	0.00110896
S48	Washington	Rural	2.9861e-05	4.1958e-05	3.941e-05	6.5967e-05	0.000600169	0.000240704	0.00101807
S59	Washington	Urban	2.9387e-05	4.0345e-05	3.4627e-05	6.5887e-05	0.000963998	0.000363581	0.00149782
S60	Washington	Suburban	6.0831e-05	8.5709e-05	8.2145e-05	0.000139414	0.000457319	0.00018205	0.00100747
S71	Washington	Urban	2.3662e-05	3.3321e-05	3.1932e-05	5.223e-05	0.000384331	0.000151427	0.000676903
S72	Washington	Suburban	1.5274e-05	1.9737e-05	1.5418e-05	3.0754e-05	0.000356795	0.00014419	0.000582168
S78	Washington	Rural	4.9435e-05	6.9765e-05	6.5189e-05	0.000106562	0.000613951	0.000243573	0.00114847
S79	Washington	Urban	5.229e-06	7.65e-06	7.977e-06	1.0975e-05	0.000730233	0.000302981	0.00106505
S83	Washington	Urban	3.9233e-05	5.4339e-05	4.8133e-05	8.7068e-05	0.000876477	0.000335219	0.00144047
S84	Washington	Urban	3.1903e-05	4.3307e-05	3.676e-05	6.431e-05	0.000483038	0.000186293	0.000845611
S95	Washington	Rural	2.5589e-05	3.5091e-05	3.1709e-05	5.6109e-05	0.000380517	0.000150445	0.00067946
S96	Washington	Urban	3.8564e-05	5.2861e-05	4.8415e-05	8.7794e-05	0.000653743	0.000246514	0.00112789
